# Supplementary material for: Effects of Sex and 17 β-Estradiol on Cardiac Fibroblast Morphology and Signaling Activities In Vitro
Source: Cells. 2021 Sep 28;10(10):2564. doi: 10.3390/cells10102564 (PMC8533711; doi:10.3390/cells10102564)
Supplement: Supplementary file 1 [file cells-10-02564-s001.zip]

Archive with 1 entries (1 files):
- cells-1383171-supplementary.pdf
